# Supplementary material for: Diverse and tissue-enriched small RNAs in the plant pathogenic fungus, Magnaporthe oryzae
Source: BMC Genomics. 2011 Jun 2;12:288. doi: 10.1186/1471-2164-12-288 (PMC3132168; doi:10.1186/1471-2164-12-288)
Supplement: Additional file 9 — Distribution of tRF posttranscriptional modification sites. [file 1471-2164-12-288-S9.XLSX]

## Sheet: Sheet1
Additional file 9 - Distribution of tRFs posttranscriptional modification sites.
tRNA Family	tRNA type	# of nuclear genomic copies	1	2	3	4	5	6	7	8	9	10	11	12	13	14	15	16	17	18	19	20	21	22	23	24	25	26	27	28	29	30	31	32	33	34	35	36	37	38	39	40	41	42	43	44	45	46	47
Ala	c0	1																				M1				M1	M1
Ala	c1	2
Ala	c2	9																																	A2/M2			A1/M1
Ala	c3	2																																				M1
Arg	c0	2									M1																A1/M1									A1	A1
Arg	c1	6									M2																								M1
Arg	c2	1									A1/M1
Arg	c3	3																		M1							M1
Arg	c4	2									M1														M1	M1																				M2
Asn	c0	4																																										A2
Asn	c1	2		A1	A1		M1	M1	M1	M1	M1		M1																M1
Asn	c2	1																M1
Asp	c0	1		M1						M1		M1
Asp	c1	10																																		A2			A4
Cys	c0	3																									A1/M1
Gln	c0	1																																								A1			M1	M1	M1
Gln	c1	5
Gln	c2	2																																		A1	A1
Glu	c0	9
Glu	c1	1
Glu	c2	2																																		A1	A1	A1	A1							M1
Gly	c0	3
Gly	c1	1
Gly	c2	1
Gly	c3	14									A4/M4																									A2
Gly	c4	1		M1												M1	M1				M1						M1		M1	M1					A1
Gly	c5	1
His	c0	4																																		A3	A2/M3
Ile	c0	10																										M1	M1		M1										A1
Leu	c0	6																												A2/M3																			M3
Leu	c1	8																											A3/M3									A1									M3
Leu	c2	1					M1																				A1/M1
Lys	c0	11																										M4	A2/M4										A1
Lys	c1	1
Met	c0	4								A1																	A1/M1
Met	c1	4																			M3	M3				M2	M1											A1	A1
Phe	c0	7																										M1	M1
Pro	c0	3									A1/M2																									A1
Pro	c1	6																																		A1
SeC	c0	1
Ser	c0	7																									M3	A2/M3				M2		A1/M1	A1/M1
Ser	c1	2																								M1	M1
Ser	c2	4																										A2/M2		A2				A1/M2	A1/M2
Thr	c0	2																						M1		M1
Thr	c1	8																									A1/M1		M1	M1			A1/M1	A1		A1
Trp	c0	4																M2			M1	M1			M1											M1	M1	A1/M1
Tyr	c0	5					A1	A1	A1		A1/M2	A1																																		M2
Val	c0	7
Val	c1	1																																M1												M1	M1
Val	c2	1																										A1/M1
Val	c3	1																M1
Summary of tRNA modification sites
Mycelia				2	0	0	2	1	1	2	8	2	1	0	0	1	1	3	0	1	3	3	0	1	2	5	11	6	7	3	1	1	1	3	4	1	2	3	0	0	0	0	0	0	1	5	3	0	1
Appressoria				1	1	0	1	1	1	1	4	1	0	0	0	0	0	0	0	0	0	0	0	0	0	0	5	3	2	2	0	0	1	3	4	9	4	5	4	0	1	1	0	1	0	0	0	0	0
Total				3	1	0	3	2	2	3	12	3	1	0	0	1	1	3	0	1	3	3	0	1	2	5	16	9	9	5	1	1	2	6	8	10	6	8	4	0	1	1	0	1	1	5	3	0	1
a Total number of mycelia small RNAs mapped per tRNA type.
b Total number of appressoria small RNAs mapped per tRNA type.
Legend
Code	Total of number of nucleotides per modified site
1	0 - 50
2	51 - 150
3	151 - 300
4	301 - 600
5	601 - 1000
6	1001 - 2000
7	2001 - 3000
8	> 3001
M	Mycelia
A	Appressoria
[truncated: 33 more columns]
